# Supplementary material for: Comparison between Carprofen and Meloxicam for Post-Neutering Pain Management in Pet Rabbits
Source: Vet Sci. 2024 Jun 5;11(6):257. doi: 10.3390/vetsci11060257 (PMC11209068; doi:10.3390/vetsci11060257)
Supplement: Supplementary file 1 [file vetsci-11-00257-s001.zip › Table S1.xlsx]

## Sheet: Males
ID	Age_months	Sex	weight	procedure	FANS	OT_1	OT_2	OT_3	OT_4	OT_5	CF_1	CF_2	CF_3	CF_4	CF_5	NS_1	NS_2	NS_3	NS_4	NS_5	WP_1	WP_2	WP_3	WP_4	WP_5	EP_1	EP_2	EP_3	EP_4	EP_5	PD_1	PD_2	PD_3	PD_4	PD_5	HR_1	HR_2	HR_3	HR_4	HR_5	RR_1	RR_2	RR_3	RR_4	RR_5	RP_1	RP_2	RP_3	RP_4
183099	24	M	2.2	Orchiectomia	Carprofen	0	0	0	0	0	0	0	0	0	0	0	0	0	0	0	0	0	0	0	0						0	0	0	0	0	0	0	0	0	0	3	3	3	3	3	0	0	0	0
179849	7	M	1.2	Orchiectomia	Carprofen	0	1	0	0	0	0	0	0	0	0	0	0	0	0	0	0	0	0	0	0	0	0	0	0	0	0	0	0	0	0	0	0	0	0	0	2	2	1	0	0	0	0	0	0
182782		M	2.2	Orchiectomia	Carprofen	0	0	0	0	0	0	0	0	0	0	0	0	0	0	0	0	0	0	0	0						0	0	0	0	0	0	0	0	0	0	3	3	3	3	3	0	0	0	0
184160		M	1.5	Orchiectomia	Carprofen	0	0	0	0	0	0	0	0	0	0	0	0	0	0	0	0	0	0	0	0	0	0	0	0	0	0	0	0	0	0	0	0	0	0	0	3	3	3	3	3	0	0	0	0
183004	7	M	1.5	Orchiectomia	Carprofen	0	0	0	0	0	0	0	0	0	0	0	0	0	0	0	0	0	0	0	0						0	0	0	0	0	0	0	0	0	0	1	1	0	0	0	0	0	0	0
184845	8	M	1.4	Orchiectomia	Carprofen	0	0	0	0	0	0	0	0	0	0	0	0	0	0	0	0	0	0	0	0	0	0	0	0	0	0	0	0	0	0	1	0	0	0	0	0	1	1	1	1	0	0	0	0
180550	11	M	2.6	Orchiectomia	Carprofen	0	1	0	0	0	0	0	0	0	0	0	0	0	0	0	0	1	0	0	0						0	1	0	0	0	0	0	0	0	0	2	2	1	1	1	0	0	0	0
183835	6	M	1.7	Orchiectomia	Carprofen	0	2	0	0	0	0	0	0	0	0	0	1	0	0	0	0	0	0	0	0						0	0	0	0	0	0	0	0	0	0	3	3	3	3	3	0	0	0	0
188092	7	M	1.5	Orchiectomia	Carprofen	0	0	0	0	0	0	0	0	0	0	0	0	0	0	0	0	0	0	0	0	0	0	0	0	0	0	0	0	0	0	0	0	0	0	0	3	3	3	3	3	0	0	0	0
172214	5	M	0.7	Orchiectomia	Carprofen	0	0	0	0	0	0	0	0	0	0	1	1	0	0	0	0	1	0	0	0						0	0	0	0	0	0	0	0	0	0	3	3	2	3	3	0	0	0	0
183258	5	M	1.2	Orchiectomia	Carprofen	0	0	0	0	0	0	0	0	0	0	0	0	0	0	0	0	0	0	0	0	0	0	0	0	0	0	0	0	0	0	0	0	0	0	0	2	2	1	1	1	0	0	0	0
112594	27	M	1.3	Orchiectomia	Meloxicam	0	0	0	0	0	0	0	0	0	0	0	0	0	0	0	0	0	0	0	0	0	0	0	0	0	0	0	0	0	0	0	0	0	0	0	3	3	3	1	0	0	0	0	0
178234		M	1.9	Orchiectomia	Meloxicam	0	1	1	0	0	0	0	0	0	0	0	0	0	0	0	0	1	1	0	0						0	0	0	0	0	0	0	0	0	0	0	0	0	0	0	0	0	0	0
186222		M	2	Orchiectomia	Meloxicam	0	0	0	0	0	0	0	0	0	0	0	0	0	0	0	0	0	0	0	0						0	0	0	0	0	0	0	0	0	0	3	2	1	1	1	0	0	0	0
187493	12	M	1.4	Orchiectomia	Meloxicam	0	0	0	0	0	0	0	0	0	0	0	0	0	0	0	0	0	0	0	0						0	0	0	0	0	0	0	0	0	0	3	3	3	3	3	0	0	0	0
188154		M	1.9	Orchiectomia	Meloxicam	0	0	0	0	0	0	0	0	0	0	0	0	0	0	0	0	0	0	0	0						0	0	0	0	0	0	0	0	0	0	2	2	3	3	2	0	0	0	0
191602	6	M	0.8	Orchiectomia	Meloxicam	0	0	0	0	0	0	0	0	0	0	0	0	0	0	0	0	0	0	0	0	0	0	0	0	0	0	0	0	0	0	0	0	0	0	0	1	1	1	1	1	0	0	0	0
193944	36	M	2.2	Orchiectomia	Meloxicam	0	0	0	0	0	0	0	0	0	0	0	1	0	0	0	0	0	0	0	0						0	0	0	0	0	1	1	1	0	0	3	3	3	3	3	0	0	0	0
		M	1.8	Orchiectomia	Meloxicam	0	0	0	0	0	0	0	0	0	0	0	0	0	0	0	0	0	0	0	0						0	0	0	0	0	0	0	0	0	0	2	2	1	1	2	0	0	0	0
195374		M	1.4	orchiectomia	Meloxicam	0	0	0	0	0	0	0	0	0	0	0	0	0	0	0	0	0	0	0	0	0	0	0	0	0	0	0	0	0	0	0	0	0	0	0	2	2	1	1	1	0	0	0	0
194403	12	M	1.3	orchiectomia	Meloxicam	0	0	0	0	0	0	0	0	0	0	0	0	0	0	0	0	0	0	0	0	0	0	0	0	0	0	0	0	0	0	0	0	0	0	0	3	2	2	2	2	0	0	0	0
194471		M	1.8	orchiectomia	Meloxicam	0	1	0	0	0	0	0	0	0	0	0	0	0	0	0	0	1	0	0	0						0	0	0	0	0	0	0	0	0	0	3	3	3	2	2	0	0	0	0
				Carprofen	median	0	0	0	0	0	0	0	0	0	0	0	0	0	0	0	0	0	0	0	0	0	0	0	0	0	0	0	0	0	0	0	0	0	0	0	3	3	2	3	3	0	0	0	0
					25Q	0	0	0	0	0	0	0	0	0	0	0	0	0	0	0	0	0	0	0	0	0	0	0	0	0	0	0	0	0	0	0	0	0	0	0	2	2	1	1	1	0	0	0	0
					75Q	0	0.5	0	0	0	0	0	0	0	0	0	0	0	0	0	0	0	0	0	0	0	0	0	0	0	0	0	0	0	0	0	0	0	0	0	3	3	3	3	3	0	0	0	0
				Meloxicam	median	0	0	0	0	0	0	0	0	0	0	0	0	0	0	0	0	0	0	0	0	0	0	0	0	0	0	0	0	0	0	0	0	0	0	0	3	2	2	1	2	0	0	0	0
					25Q	0	0	0	0	0	0	0	0	0	0	0	0	0	0	0	0	0	0	0	0	0	0	0	0	0	0	0	0	0	0	0	0	0	0	0	2	2	1	1	1	0	0	0	0
					75Q	0	0	0	0	0	0	0	0	0	0	0	0	0	0	0	0	0	0	0	0	0	0	0	0	0	0	0	0	0	0	0	0	0	0	0	3	3	3	2.5	2	0	0	0	0
[truncated: 21 more columns]

## Sheet: Females
ID	Age_months	Sex	weight	procedure	FANS	OT_1	OT_2	OT_3	OT_4	OT_5	CF_1	CF_2	CF_3	CF_4	CF_5	NS_1	NS_2	NS_3	NS_4	NS_5	WP_1	WP_2	WP_3	WP_4	WP_5	EP_1	EP_2	EP_3	EP_4	EP_5	PD_1	PD_2	PD_3	PD_4	PD_5	HR_1	HR_2	HR_3	HR_4	HR_5	RR_1	RR_2	RR_3	RR_4	RR_5	RP_1	RP_2	RP_3	RP_4
186586	7	F	2.2	Ovariectomia	Carprofen	0	1	1	0	1	0	0	0	0	0	0	0	0	0	1	0	0	0	0	0						0	0	0	0	0	0	0	0	0	0	3	3	2	3	3	0	0	0	0
185775	8	F	2.1	Ovariectomia	Carprofen	0	1	0	0	0	0	1	0	0	0	0	0	0	0	0	0	0	0	0	0						0	0	0	0	0	0	0	0	0	0	3	3	3	3	3	0	0	0	0
186466		F	1.4	Ovariectomia	Carprofen	0	0	0	0	0	0	0	0	0	0	0	0	0	0	0	0	1	0	0	0	0	0	0	0	0	0	0	0	0	0	0	0	0	0	0	3	1	1	1	0	0	0	0	0
183822	7	F	1.6	Ovariectomia	Carprofen	0	0	0	0	0	0	0	0	0	0	0	1	0	0	0	0	0	0	0	0						0	0	0	0	0	0	0	0	0	0	3	3	3	2	1	0	0	0	0
187699		F	1.7	Ovariectomia	Carprofen	0	0	0	0	0	0	0	0	0	0	0	0	0	0	0	0	0	0	0	0	0	0	0	0	0	0	0	0	0	0	1	1	0	0	0	3	3	2	2	1	0	0	0	0
188705		F	1.9	Ovariectomia	Carprofen	0	0	0	0	0	0	0	0	0	0	0	0	0	0	0	0	0	0	0	0						0	0	0	0	0	0	0	0	0	0	2	2	2	2	2	0	0	0	0
185902	11	F	1.5	Ovariectomia	Carprofen	0	0	0	0	0	0	0	0	0	0	0	0	0	0	0	0	0	0	0	0	0	0	0	0	0	0	0	0	0	0	0	0	0	0	0	2	2	2	2	2	0	0	0	0
193784	5	F	1.4	Ovariectomia	Carprofen	0	1	0	0	0	0	1	0	0	0	0	0	0	0	0	0	0	0	0	0						0	0	0	0	0	0	0	0	0	0	3	2	1	0	0	0	0	0	0
178259	12	F	1.7	Ovariectomia	Carprofen	0	0	0	0	0	0	0	0	0	0	0	1	0	0	0	0	0	0	0	0						1	1	0	0	0	0	1	0	0	0	3	3	1	0	0	0	1	0	0
174126	7	F	1.6	Ovariectomia	Carprofen	0	0	0	0	0	0	0	0	0	0	0	0	0	0	0	0	0	0	0	0	0	0	0	0	0	0	0	0	0	0	0	0	0	0	0	0	0	0	0	0	0	0	0	0
189466	6	F	1.1	Ovariectomia	Carprofen	0	0	1	0	0	0	0	1	0	0	0	0	0	1	0	0	0	0	0	0	0	0	1	1	0	0	0	0	0	0	0	0	0	0	0	0	0	0	0	0	0	0	0	0
191894		F	1.9	Ovariectomia	Carprofen	0	0	0	0	0	0	0	0	0	0	0	0	0	0	0	0	0	0	0	0						0	0	0	0	0	0	0	0	0	0	3	2	2	1	1	0	0	0	0
186156	9	F	3	ovariectomia	Carprofen	0	0	0	0	0	0	0	0	0	0	0	0	0	0	0	0	0	0	0	0	0	0	0	0	0	0	0	0	0	0	0	0	0	0	0	3	3	3	3	3	0	0	0	0
194808		F	1.6	ovariectomia	Carprofen	0	1	0	0	0	0	1	0	0	0	1	0	0	0	0	0	0	0	0	0	0	0	0	0	0	0	0	0	0	0	0	1	0	0	0	3	3	2	2	2	0	0	0	0
180353		F	2.1	Ovariectomia	Meloxicam	0	0	0	0	0	0	0	0	0	0	0	0	0	0	0	0	0	0	0	0						0	0	0	0	0	0	0	0	0	0	3	2	3	3	3	0	0	0	0
178895	9	F	2.1	Ovariectomia	Meloxicam	0	0	0	0	0	0	1	1	0	0	0	1	0	0	0	0	0	0	0	0	1	1	0	0	0	0	0	0	0	0	0	0	0	0	0	3	2	0	1	1	0	0	0	0
185941	7	F	1.6	Ovariectomia	Meloxicam	0	0	0	0	0	0	1	0	0	0	0	1	0	0	0	0	0	0	0	0						0	0	0	0	0	0	0	0	0	0	3	3	0	0	0	0	0	0	0
186223		F	1.7	Ovariectomia	Meloxicam	0	0	1	0	0	0	0	0	0	0	0	1	0	0	0	0	0	0	0	0	0	0	0	0	0	0	0	0	0	0	0	0	0	0	0	3	1	1	2	2	0	0	0	0
187494	12	F	1.4	Ovariectomia	Meloxicam	0	0	0	0	0	0	0	0	0	0	0	0	0	0	0	0	0	0	0	0						0	0	0	0	0	0	0	0	0	0	3	3	3	3	3	0	0	0	0
187698		F	1.7	Ovariectomia	Meloxicam	0	0	0	0	0	0	0	0	0	0	0	1	0	0	0	0	0	0	0	0	0	1	0	0	0	0	0	0	0	0	0	0	0	0	0	2	2	2	2	2	0	0	0	0
174127	7	F	1.7	Ovariectomia	Meloxicam	0	0	0	0	0	0	0	0	0	0	0	0	0	0	0	0	0	0	0	0						0	0	1	1	0	0	0	0	0	0	0	0	1	1	0	0	0	0	0
170460	7	F	1.8	Ovariectomia	Meloxicam	0	1	0	0	0	0	1	0	0	0	0	0	0	0	0	0	0	0	0	0						0	0	0	0	0	1	1	0	0	0	3	1	1	0	0	0	0	0	0
177229	7	F	1.3	Ovariectomia	Meloxicam	0	0	1	0	0	0	0	0	0	0	0	0	0	0	0	0	0	0	0	0	0	0	0	0	0	0	0	0	0	0	0	0	0	0	0	1	1	0	0	0	0	0	0	0
194807	7	F	2.1	ovariectomia	Meloxicam	0	0	0	0	0	0	0	0	0	0	0	0	0	0	0	0	0	0	0	0	0	0	1	0	0	0	0	1	0	0	0	0	0	0	0	3	2	3	2	2	0	0	0	0
197193	12	F	1.9	ovariectomia	Meloxicam	0	0	0	0	0	0	0	0	0	0	0	0	0	1	0	0	0	0	0	0	0	0	0	0	0	0	0	1	0	0	0	1	0	0	0	2	1	2	2	1	0	0	0	0
193627	6	F	0.8	ovariectomia	Meloxicam	0	1	0	0	0	0	1	0	0	0	1	0	0	0	0	0	1	0	0	0	0	1	1	0	0	0	1	0	0	0	0	0	0	0	0	3	3	3	3	3	0	0	0	0
195765		F	1.9	ovariectomia	Meloxicam	0	1	0	0	0	0	0	0	0	0	0	0	0	0	0	0	1	0	0	0	0	1	0	0	0	1	0	0	0	0	0	0	0	0	0	2	2	2	2	2	0	0	0	0
		F	1.4	ovariectomia	Meloxicam	0	0	0	0	0	0	0	1	0	0	0	1	0	0	0	0	0	0	0	0	0	1	0	0	0	0	0	0	0	0	0	0	0	0	0	2	2	2	2	2	0	0	0	0
				Carprofen	median	0	0	0	0	0	0	0	0	0	0	0	0	0	0	0	0	0	0	0	0	0	0	0	0	0	0	0	0	0	0	0	0	0	0	0	3	2.5	2	2	1	0	0	0	0
					25 Q	0	0	0	0	0	0	0	0	0	0	0	0	0	0	0	0	0	0	0	0	0	0	0	0	0	0	0	0	0	0	0	0	0	0	0	2.25	2	1	0.25	0	0	0	0	0
					75 Q	0	0.75	0	0	0	0	0	0	0	0	0	0	0	0	0	0	0	0	0	0	0	0	0	0	0	0	0	0	0	0	0	0	0	0	0	3	3	2	2	2	0	0	0	0
				Meloxicam	median	0	0	0	0	0	0	0	0	0	0	0	0	0	0	0	0	0	0	0	0	0	1	0	0	0	0	0	0	0	0	0	0	0	0	0	3	2	2	2	2	0	0	0	0
					25 Q	0	0	0	0	0	0	0	0	0	0	0	0	0	0	0	0	0	0	0	0	0	0	0	0	0	0	0	0	0	0	0	0	0	0	0	2	1	1	1	0.25	0	0	0	0
					75 Q	0	0	0	0	0	0	0.75	0	0	0	0	1	0	0	0	0	0	0	0	0	0	1	0	0	0	0	0	0	0	0	0	0	0	0	0	3	2	2.75	2	2	0	0	0	0
[truncated: 21 more columns]

## Sheet: Legenda
Orbital tightening	OT
Cheek flattening	CF
Nostril shape	NS
Whisker shape and position	WS
Ear shape and position	EP
Pupil dilation	PD
Heart rate % increase (based on 250bpm)	HR
Respiratory rate (based on 60 breaths per min)	RR
Respiratory pattern	RP
Palpation of the painful area	PPA
Mental status	MS
Vocalizations	VA
